# Supplementary material for: Metabolomics for Age Discrimination of Ginseng Using a Multiplex Approach to HR-MAS NMR Spectroscopy, UPLC–QTOF/MS, and GC × GC–TOF/MS
Source: Molecules. 2019 Jun 27;24(13):2381. doi: 10.3390/molecules24132381 (PMC6651322; doi:10.3390/molecules24132381)
Supplement: Supplementary file 1 [file molecules-24-02381-s001.zip]

Archive with 5 entries (5 files):
- FigureS1.jpg
- FigureS2.jpg
- FigureS3.jpg
- Table S1.docx
- Table S2.docx
